# Supplementary material for: N-alkylimidazolium Salts Functionalized with p-Coumaric and Cinnamic Acid: A Study of Their Antimicrobial and Antibiofilm Effects
Source: Molecules. 2019 Sep 26;24(19):3484. doi: 10.3390/molecules24193484 (PMC6803990; doi:10.3390/molecules24193484)
Supplement: Supplementary file 1 [file molecules-24-03484-s001.zip]

Archive with 7 entries (6 files):
- VideoS2-8c_molecule.mpg
- __MACOSX/
- __MACOSX/._VideoS2-8c_molecule.mpg
- VideoS1-7c_molecule.mov
- __MACOSX/._VideoS1-7c_molecule.mov
- Supporting information.docx
- __MACOSX/._Supporting information.docx
